# Supplementary material for: Non-pharmacological interventions for the prevention of sexually transmitted infections (STIs) in older adults: A systematic review
Source: PLoS One. 2023 May 24;18(5):e0284324. doi: 10.1371/journal.pone.0284324 (PMC10208510; doi:10.1371/journal.pone.0284324)
Supplement: S1 Data — (XLSX) [file pone.0284324.s003.xlsx]

## Sheet: Data Extraction
	Study characteristic					Participants										Intervention									Outcome			Analysis			Results			Other
First author	Design (RCT, quais-RCT…)	Location (city, country)	Start/end year	Follow-up period	Power calculation	Description	Setting	Inclusion criteria	Exclusion criteria	Methods of recruitment	Total N	Age	Sex	Ethnicity	Other characteristics	Description	Randomisation (Yes/No)	Blinding	Group N	Duration	Frequency	Delivery	Provider	Control	Description	Time points measured	Self-reported (Yes/No)	Stats methods	Missing data approach	Subgroup analysis	N (Intervention/ control group)	Drop-out/ removed	Measures (risk, difference)	Funding, CoI	Notes
Falvo	Pre-post	SW and central Ohio, USA		3 months (up to 8 for a minority of mail-in responses)	not stated	Volunteers from retirement homes and senior centres in Ohio	Retirement homes, senior centres	Self-selected volunteers, 60+, cognitively able to fill out questionnaires and participate	Dementia, cognitive impairment, or severe psychiatric disorders	Through agencies service older adults (retirement homes, churches, senior centres, older adult living communities), advertisement in senior's magazine, word-of-mouth, flyers	40	Mean 73.8, range 60-95	87.5% female, 12.5% male	85% Caucasian, 2.5% African American, 7.5% Native American, 5% Other/no response	Mean years education: 12, range 6-17 Family income: 42% $10,001-$20,000, 20% $20,001-$40,000, 7.5% $40,001-60,000, 5.0% over $60,000, 12% did not know Religion: 85% Christianity (35% Catholicism), 5% Judaism, 7% other, 2.5% no response Sexual orientation: 85% heterosexual, 5% bisexual, 10% no response Marital status: 52.5% widowed, 20% married, 12.5% divorced, 12.5% single and roughly 2% did not …	45-minute educational workshop on safe sex practices and HIV/AIDS. Objectives: "increase awareness of HIV/AIDS in older adults, dispel older adult myths, learn safe sex practices, learn about testing.	No	No	N/A	45 min	1x total	Videos, lecture, discussion, handouts.	Trained graduate students	Pre-test	Self-reported, AIDS Knowledge Survey (AKS) (modified to include questions about HIV/AIDS in older adults), modified Bobowicz Sex Inventory (BSI) (not analysed because not enough responses and did not trust honesty of responses)	Pre, post, 3 month follow-up	Yes	Paired sample t-tests comparing pre-, post-, follow-up	complete cases only	NS between group completing follow up at 3 months versus later. Also includes additional analyses on items with greatest % change.	34	6	Mean (SD) total correct pre: 23.79 (5.29) Mean (SD) total correct post: 28.12 (3.29) Mean (SD) total correct FU: 27.29 (3.91) Mean difference in total correct on AKS (SD), t Post/Pre: 4.32 (4.37), 5.76* FU/Post: -.82 (2.91), -1.65 FU/Pre: 3.50 (4.37), 4.67*		Participants were reluctant to answer BSI questions about sexual behaviour, leading researchers to stop using that questionnaire. Most participants felt HIV/AIDS was "very serious" but didn't feel vulnerable to contracting it and many were attending to "[learn] how to keep loved ones safe"
Gedin	Qualitative, feasibility/acceptability?	Balitmore City, Maryland, USA		none (FGD 30 min after)	n/a	55+ older adults living in low-income senior-housing communities	Low-income, senior housing facility multipurpose room	55+, resident of low-income senior-housing building.		Flyers placed around building, site managers "encouraged attendance"	21	not stated	not stated	not stated	Site 1: 5 participants, Site 2: 16 participants	The SHOP (Sexual Health for Older People) program, based on self-efficacy theory, to "strengthen confidence among older adults" around knolwedge of sexual health and using this knowledge to influence behaviour.	No	No	N/A	30-45 min	1x total	Verbal encouragement, Lecture, Demonstration, Role-Play, Game	Masters-prepared public health nurse with experience in older adult sexual health education	none	FGD Questions: 1. Describe your experiences and feelings associated with participation in this workshop. 2. Describe the ways in which this workshop was helpful to increasing your knowledge of safe sex. 3. Describe the ways in which your sexual behavior might change following this program. 4. Tell me about the ways in which you might change this workshop to make it better in terms of the informat…	Post	Yes	(Qual) Constant comparison analysis using (1) open coding (two individual coders), (2) axial coding, (3) selective coding to establish themes	none	none			4 themes: utility of games during education, positive impact of a well-organised session, importance of "teach back" approach, "Timing is everything" (importance of tailoring time [of day] of education to audence)
Saifu	quasi-RCT	LA, USA	2010-2011	1 day	Yes	Non-scheduled walk-in patients to a Veteran Affairs Clinic	VA Walk in Clinic	Not reported	Not reported	Every third patient offered to participate in the study	150	Mean age I= 63 (14) C=58 (13)	147 Male 3 Female	50 White, 71 Black, 13 Hispanic, 16 Other	None reported	2 min educational video, with additional optional videos	No	No	71	2 mins	Once	Video in Kiosk	Designedby research team	Standard Care	Uptake of HIV screening test	Post intervention	No	Logistic Regression, adjusted for age, gender and race	Intention to treat	None	71/79	N/A	No statistically significant difference between groups OR=1.3 (0.6-3)	Funding: Veteran Affairs HIV/Hepatitis QUERI and VA Grant. No CoI reported
Saifu	quasi-RCT	LA, USA	2010-2011	1 day	Yes	Non-scheduled walk-in patients to a Veteran Affairs Clinic	VA Walk in Clinic	Not reported	Not reported	Every third patient offered to participate in the study	44	Mean age I=58 (13) C=60 (13)	44 males 0 female	12 White, 22 Black, 4 Hispanic, 6 Other	None reported	2 min educational video, with additional optional videos	No	No	25	2 mins		Video in Kiosk	Designedby research team	Standard Care	Knowledge of HIV	Post intervention	Yes	Logistic Regression, adjusted for age, gender and race	Intention to treat	None	25/19	N/A	Significantly higher knowledge of HIV in intervention group OR=1.4 (0.5-2.2)	Funding: Veteran Affairs HIV/Hepatitis QUERI and VA Grant. No CoI reported
Boon	Quasi-RCT	Nelson Mandela Bay Municipality, Eastern Cape, South Africa	N/A	Pre - post (after 4 weeks), follow-up (after 3 months)	N/A	"isiXhosa speaking people of 60 years and older who were responsible for the care for their sick children and/or (orphaned) grandchildren as a result of HIV and AIDS"	Metropolitan	"participants had to speak isiXhosa, be over the age of 60, and look after sick or orphaned children or grandchildren"	Not providing consent	"six community health workers and three community members were approached to provide access to caregivers with whom they had worked with extensively" "The recruiters approached isiXhosa speaking older caregivers of 60 years and older at their Age-in-Action club activities; they explained the aims and objectives of the study and invited them to participate. Through a snow-ball effect, other older …	202 [141 (complete intervention), 13 (partial intervention), 48 (no intervention)]	60+	Both	isiXhosa		"The workshops were based on interactive, participatory discussions and practical exercises. Factual knowledge was provided through talks and handouts. The groups consisted of 10 to 12 older participants each. The intervention consisted of four weekly workshop-sessions, each of about three hours containing a range of topics. Module 1 provided accurate information about HIV and AIDS and explored t…	No	N/A	10-12 participants / group	3 hours / session	Weekly	Face to face	Community health workers	No (comparisons across completers and partial participants)	10 items on knowledge on HIV and AIDS (Only one example available: "A healthy looking person can be infected with HIV", Correct/Incorrect)	Pre/post/follow-up	Yes	"Separate univariate analyses of covariance (ANCOVA) were conducted to explore the effects of the intervention at immediate post-test and 3-month follow-up respectively for those with complete participation (N=141) vs. those with incomplete or no participation (N=61), while controlling for baseline measures." Seems like the comparison was made across-groups (complete participants vs partial parti…	N/A		141 (complete participation), 13 (incomplete participation)	48	Mean difference	Horizons Program, Population Council under subagreement number: A104.17A
Nancy A	pre-post (quasi experimental) - no control	Wood County, Ohio, USA	2010	before-after workshop	no	A total of 36 individuals preregistered for the workshop. In addition to these 36 registered participants, there were 53 additional older adults who attended the majority of the educational components of the conference and participated in the noon lunch program. Only 11 participants complete pre-post questionnaire	Senior centre	being over 50	n/a	unclear	89	range: 53-93; mean: 75	female 66%	White 94.4%	36% less than high school diploma	The day-long workshop included three sessions: sexuality in middle and later adulthood, HIV/AIDS and other STIs,and medication and sexuality.	no	no	89	1 day	day long workshop	face to face	Speakers at the workshop included faculty from BGSU, faculty from the Center for Successful Aging (University of Toledo [UT] Health Science Campus), faculty from UT's Pharmacy Program, and a nurse practitioner/ educator from the Ryan White Program.	none	45-item HIV/AIDS Knowledge Questionnaire (Carey, Morrison-Beedy, & Johnson, 1997)	pre-post	yes	no real analyis	none	no	89 intervention, no control	0.88	Items from the HIV/AIDS Knowledge Questionnaire that showed the most improvement (% correct pre- to post-) included the following: (a) HIV can be spread by mosquitoes (48 to 98), (b) HIV is killed by bleach (68 to 83), (c) HIV and AIDS are the same thing (56 to 90), (d) you cannot get HIV when getting a tattoo (25 to 78), (e) women are always tested for HIV during their pap spears (12 to 100), an…
Reisner	pre-post (quasi experimental)	Boston, USA	2008-2011	before-after workshops (6 weeks)	no			(1) self-reported having sex with another man in the past 6 months; (2) were age 40 years or older; (3) reported engaging in unprotected anal sex in the past 6 months (not within the context of a monogamous relationship); (4) self-reported 530 S. L. Reisner et al. problems with depression, isolation, and/or social anxiety; and (5) lived in Massachusetts. Men of any HIV serostatus were eligible to…		word-ofmouth referrals from providers and community members, as well as posting of study flyers disseminated in the clinical and medical areas at Fenway Health, at community events frequented by members of the target population, on electronic discussion lists, and at other local community-based organizations in the Boston area.	97	40-79 (mean= 51.21)	men 100			The group intervention consisted of six consecutive weekly sessions. Six general topics were covered over the course of the group sessions as follows: 1. Interpersonal inventory and “My Five”: Participants took stock of the relationships in their lives and brainstormed who they could contact for what purposes (i.e., identifying a core social network of five people) and learned that a strong suppo…	no	no	97	2 hours	1 2-hour ession per 6 weeks	face to face	peered facilitator trained by clinical psychologist	none	sexual behaviour in the past 30 days, condom use self-efficacy (CUSES), CES-D, SIAS, BFNE, UCLA lonileness scale	2 (baseline and post-intervention)	yes	regression models (adjusted for age and self-reported HIV status)	complete case analysis	hiv status	Significantly higher mean condom use self-efficacy scores were observed comparing baseline and post-intervention assessments (mean = 22.81 versus 28.19; χ2 = 43.75; p < 0.0001). On average, compared to baseline, participants evidenced a 5.38 unit increase (95% CL = 3.76, 5.00) in condom use self-efficacy post-intervention. Overall, the total number of UAS episodes decreased from baseline to posti…	0.13	Overall, the total number of UAS episodes decreased from baseline to postintervention (see Table 3); however, the difference did not reach statistical significance at the alpha 0.05 level (mean = 2.54 versus 2.26; χ2 = 0.37; p = 0.54). Similar trends were observed in UAS acts with HIV-unknown or HIV-uninfected serostatus partners (mean = 0.95 versus 0.81; χ2 = 0.30; p = 0.58) and UAS acts with HI…
Rose	pre-post (quasi experimental)	USA (exact location unclear)	1995	before-after	no		senior centre meal sites	being over 60	n/a	unclear (residents?)	458	over 60 (mean =75)	female 75%	White 70% Black 30%		The content for the program included statistics on the number of older people with AIDS; facts on AIDS (with emphasis on areas identified as deficit from the previous study, such as "AIDS cannot be contracted through blood donation"); prevention, including the use of condoms; the need for HIV-antibody testing with appropriate community resources; and case study presentations of older people with …	no	no	458	20-30 mins	once	face to face	registered nurse	none	HIV/AIDS general knowledge, perceptions of susceptibility to AIDS, and perceptions of seriousness of AIDS. Ten true-false statements on HIVIAIDS knowledge were adapted from the AIDS survey developed by DiClemente, Zorn, and Temoshok	2 (baseline and after intervention)	yes	t-test	complete case analysis	none	The majority of the respondents were aware of the facts about AIDS both before and after the education program (see Table 1). However, there was a statistically significant increase in total knowledge scores after the AIDS education session (p < .001; see Table 2). Only three knowledge statements had a statistically significant improvement in the percentage of people who correctly answered false …	0.32
Liu D	RCT	Hangzhou, China	2017/2018	1 year	Yes	Men who were aged 50 or above and had non-marital sex	Community-based	Non-marital sex within one year (self-reported)	Physical or mental illness; decline	Stratified sampling of district and included eligible participants in selected streets	312 recruited; 300 completed baseline	Mean age total: 65.58; (I/C): 65.00/66.15	Men 100%	Chinese 100%		Multi-component: (1) 1:1 HIV education; (2) Sharing peer studies and providing consulting service; (3) 1:1 Demostration of condom use; (4) Expert lecture	Yes	No	(I/C): 148/152	1 year	4 times	Community centres	Trained workers from community centres	None	(1) Incidence of non-marital sex; (2) Incidence of commerical exchange of sex for drug, money, gift; (3) percentage of condom use	3 months within the completion of intervention	Yes	Chi-sq test	NA	NA	(I/C): 138/146	(I/C): 10/6	Statistically significant lower in non-martial sex and commerical exchange of sex and higher percentage of condom use in intervention than control group	Authors declared no CoI; No funding info
Weitzman PF	Randomised pre–post control	Multiple areas in US (the greater Boston area, Charleston and Columbia, SC, New York City, Washington, DC, Baltimore, MD, greater Chicago area, Atlanta, GA, and Orlando and Miami, FL)			Yes	Divorced or separated women aged 50 or above	Internet-based	Women aged 50 years and older, divorced or separated, who are dating or thinking of dating in the near future, HIV negative, own a computer and a smartphone, and for whom English is their primary language.	currently married, HIV positive, participating in another research study, and do not own both computer and smartphone	Advertisement via health and social service agencies	331 randomised	Mean age total: 54.6; (Control/smartphone/computer): 54.6/54.4/54.7	Women 100%	White (Control/smartphone/computer): 77.6%/75.0%/74.6%		Access to website materials; twice weekly emails/texts	Yes	No	(I/C): 158/173	60 days	NA	Internet (website, email/text)	Designed materials by the research team	Emails with written materials for HIV/STD and safe sex education	Intension to practice safe sex (a three-item intention to engage in safe sex practices instrument)	After 60 days of intervention	Yes	Multiple linear regression adjusted for demographic variables (age, ethnicity, depression, and income), location of recruitment	NA	(1) Stress level; (2) Time to recent divorce or separation	(I/C): 96/123	(I/C): 62/50	Difference in intention to practice safe sex scale (T2-T1); Intervention group had greater intension to practice safe sex (b=0.551; p=0.029) than control group	NIH; Authors declared no CoI

## Sheet: Quality
			RCT										ROBINS-I for (uncontrolled) before-after studies							Joanna Briggs Qualitative Checklist
Study author	Study title	Study year	Random sequence generation (selection bias)	Allocation concealment (selection bias)	Blinding of participants and personnel (performance bias)	extra column (if separate judgement by outcome(s) required)	Blinding of outcome assessment (detection bias)	(if separate judgement by outcome(s) required)	Incomplete outcome data (attrition bias)	(if separate judgement by outcome(s) required)	Selective outcome reporting? (reporting bias)	Other bias	Bias due to confounding	Bias in selection of participants into the study	Bias in classification of interventions	Bias due to deviations from intended interventions	Bias due to missing data	Bias in measurement of the outcome	Bias in selection of the reported result	Congruity between stated philosophical perspective and research methodology	Congruity between research methodology and research question or objectives	Congruity between research methodology and methods used to collect data	Congruity between the research methodology and the representation and analysis of data	Congruity between research methodology and interpretation of results	Statement locating the researcher culturally or theoretically	Influence of researcher on research and vice-versa addressed?	Participants and their voices adequately represented	Ethical research and evidence of ethical approval	Conclusions flow from analysis or interpretation of the data
				Outcome group: All/	Outcome group:	Outcome group: All/	Outcome group:	Outcome group: All/	Outcome group:
Falvo	Never too old to learn: The impact of an HIV/AIDS education program on older adults' knowledge	2004	n/a	n/a	n/a		probably yes ("No names or any identifying information was collected on the questionnaires.", p. 109)		probably yes ("Six participants did not return their follow-up questionnaires.", p. 110)				Serious risk of bias (no variables were controlled for in analyses, especially considering reluctance to participate in BSI)	Moderate risk of bias (volunteers recruited from older adult living communities and agencies, p. 109)	Low risk of bias (time points were consistent across group and administered right before, right after, and ~3 months after, p.109)	Low risk of bias (did not seem to have any preparatory phases to account for)	Moderate risk of bias (Loss-to-follow-up: "Six participants did not return their follow-up questionnaires." but no significant differences between these groups found, p. 110)	Moderate risk of bias (Standardised scales were used (AKS), although same exact pre-, post-, and follow-up may lead to retest bias, p.109)	Serious risk of bias (BSI outcome was dropped and not analysed due to lack of responses and low variability of responses, p. 111.)
Gedin	Increasing risk awareness and facilitating safe sexual activity among older adults in senior housing	2014																		Unclear (no stated philosophical perspective)	Unclear (Unclear what methodology-- grounded theory? However, it is clearly explained that this is a feasibility study so focus groups post-workshop are congruent with this objective. )	No (The choice to use focus groups was justified for the objectives, however constant comparison (for a grounded theory approach) does not seem to match the very structured focus group questions. Also, questions may be leading, e.g. "Describe the ways in which this workshop was helpful…" implying that participants did find it helpful, p.192)	Yes (constant comparative analysis developed themes, which were compared across researchers and groups)	Yes (fairly direct questions and interepretation of what was liked or disliked by participants in the workshop)	Probably no (the researcher is a public health nurse with experience educating older adults, but no cultural/theoretical statement. p.190)	No (this is not discussed.)	Yes (quotations are used to illustrate participants' voices. p.192)	Probably yes (Ethical approval by University of Maryland IRB, though no refernece number given. p.189)	Probably yes (based on the questions asked and quotations, conclusions seem to make sense.)

## Sheet: Quality_options
Risk-of-bias judgement	Interpretation
Low risk of bias	The study is comparable to a well-performed randomized trial with regard to this domain.
Moderate risk of bias	The study is sound for a non-randomized study with regard to this domain but cannot be considered comparable to a well-performed randomized trial.
Serious risk of bias	The study has some important problems in this domain.
Critical risk of bias	The study is too problematic in this domain to provide any useful evidence on the effects of intervention.
No information	No information on which to base a judgement about risk of bias for this domain.
